# Supplementary material for: Differential expression analysis with global network adjustment
Source: BMC Bioinformatics. 2013 Aug 23;14:258. doi: 10.1186/1471-2105-14-258 (PMC3766173; doi:10.1186/1471-2105-14-258)
Supplement: Additional file 1 — File with link to R implementation programs. [file 1471-2105-14-258-S1.xlsx]

## Sheet: Sheet1
Supplemental File	Description
website of methods	https://sites.google.com/site/gbiostats/osrr
